# Supplementary material for: Identification of a novel marker and its associated laccase gene for regulating ear length in tropical and subtropical maize lines
Source: Theor Appl Genet. 2024 Apr 5;137(4):94. doi: 10.1007/s00122-024-04587-z (PMC10997716; doi:10.1007/s00122-024-04587-z)
Supplement: Supplementary file 1 — Supplementary file1 (XLSX 29 KB) [file 122_2024_4587_MOESM1_ESM.xlsx]

## Sheet: Table S1
Table S1 SNP distribution in 10 chromosomes
Chromosome	Length	No. of SNPs	SNPs per Mb
1	307041717	83599	272.272
2	244442276	67509	276.176
3	235667834	68378	290.146
4	246994605	76684	310.468
5	223902240	58274	260.265
6	174033170	48027	275.965
7	182381542	53698	294.427
8	181122637	50547	279.076
9	159769782	45111	282.35
10	159769782	42750	267.573
In Total	2115125585	594577	NA
Average	2.11513e+08	59457.7	281.107

## Sheet: Table S2
Table S2 Ear length and relative expression of Zm00001d042906 of the tip and midsection of ears for six parental lines of the MPP
Parental lines	Sampling stage	Sampling tissue	Ear length (cm)	Relative expression of Zm00001d042906
Ye107	V9	tip	0.8	1.00263
		mid		1.01755
	Tasseling	tip	3.6	1.00081
		mid		1.00315
	Silking	tip	8.1	1.00004
		mid		1.003
YML226	V9	tip	0.8	9.31458
		mid		14.1159
	Tasseling	tip	6.7	11.713
		mid		14.5082
	Silking	tip	11.8	6.40351
		mid		53.02
TML418	V9	tip	0.9	0.568538
		mid		2.28666
	Tasseling	tip	5.9	3.52649
		mid		8.33858
	Silking	tip	10.5	2.02972
		mid		2.61226
TRL02	V9	tip	0.9	3.78907
		mid		4.53391
	Tasseling	tip	6.4	13.6021
		mid		9.70303
	Silking	tip	12.1	9.86028
		mid		85.0819
CML312	V9	tip	0.7	1.35791
		mid		0.853096
	Tasseling	tip	5.7	1.7122
		mid		1.51845
	Silking	tip	10.7	3.16744
		mid		30.0563
CML373	V9	tip	0.9	2.58379
		mid		3.64591
	Tasseling	tip	7.9	11.7543
		mid		13.4726
	Silking	tip	10.3	1.76761
		mid		7.86189

## Sheet: Table S3
Table S3 SNP variations in the coding region of Zm00001d042906
Gene	Chr	Position	REF	ALT	YML226 x Ye107	TML418 x Ye107	TRL02 x Ye107	CML312 x Ye107	CML373 x Ye107
ZmLac4	Chr3	183578164	G	C	--	GC	GG	GG	GG
	Chr3	183578259	A	G	AA	AG	AA	AA	AA
	Chr3	183578472	G	A	GG	GA	GG	GG	GG
	Chr3	183578541	G	A	GG	GA	GG	GG	GG
	Chr3	183578939	G	C	GG	GC	GG	--	GC
	Chr3	183578981	T	C	--	--	CC	CC	CC
	Chr3	183580243	G	GTAC	GG	GGTAC	--	GG	GG
	Chr3	183580289	G	A	--	GG	GA	GA	--
	Chr3	183580312	G	C	CC	GG	GC	GC	--
	Chr3	183580402	G	A	GG	GG	GA	GG	--
	Chr3	183580419	G	A	GG	GA	GG	GG	GG
	Chr3	183580474	G	C	--	CC	GG	GG	GG
	Chr3	183580561	C	G	CC	CG	CC	CC	--
	Chr3	183580829	T	C	TC	CC	CC	--	TC
	Chr3	183581106	G	A	GA	GG	GG	GA	GA
	Chr3	183581138	C	T	CT	CC	CC	CT	CT
	Chr3	183581143	A	C	AC	CC	AC	CC	AC
	Note: the gray cells are SNP variations

## Sheet: Table S4
Table S4 Reported laccase gene of Z.mays, O. sativa and A. thaliana in NCBI
Species	List of laccase gene	Gene description	Gene ID	Chr	Note
Zea mays	ZmLac1	laccase-like (Lac 1,Lac 2)	LOC732786	6
	ZmLac2	laccase-like (Lac3)	LOC732839	4
	ZmLac3	laccase-like (Lac 5)	LOC732847	3
	ZmLac4	laccase-like (Lac 4, Lac17)	LOC732787	3	Zm00001d042906 in this study
	ZmLac5	laccase-6-like	LOC103651008	3
	ZmLac6	Laccase-7	LOC606456	3
	ZmLac7	uncharacterized LOC100191779 (Lac7)	LOC100191779	3
	ZmLac8	putative laccase-9	LOC103627746	5
	ZmLac9	putative laccase family protein (Lac13)	LOC100502492	8
	ZmLac10	putative laccase family protein (Lac13)	LOC100279407	1
	ZmLac11	L-ascorbate oxidase (Lac 13)	LOC100282094	3
	ZmLac12	laccase-14	LOC103631856	7
	ZmLac13	laccase-15	LOC103648173	2
	ZmLac14	laccase-15-like	LOC118476850	4
	ZmLac15	laccase-15-like	LOC103649401	2
	ZmLac16	putative laccase family protein (Lac 17)	LOC100193025	1
	ZmLac17	L-ascorbate oxidase (Lac 17)	LOC100281551	3	Zm00001d042905 in this study
	ZmLac18	laccase-23	LOC103654275	4
	ZmLac19	laccase-25	LOC103652871	4
	ZmLac20	laccase-25-like	LOC103640860	10
	ZmLac21	putative laccase family protein	LOC100501262	4
	ZmLac22	uncharacterized LOC100280258（Lac4）	LOC100280258	8
	ZmLac23	uncharacterized LOC100280281	LOC100280281	4
Oryza sativa	OsLac1	laccase pseudogene （Lac1）	LOC4325440	1
	OsLac2	laccase-2	LOC107276614	1
	OsLac3	laccase-3-like	LOC4332551	3
	OsLac4	laccase-3-like	LOC4327522	1
	OsLac5	laccase-4-like	LOC4327500	1
	OsLac6	putative laccase-5	LOC9269325	1
	OsLac7	laccase-6	LOC107276446	1
	OsLac8	laccase-7-like	LOC4324802	1
	OsLac9	laccase-8	LOC4324803	1
	OsLac10	putative laccase-9	LOC107276196	2
	OsLac11	laccase-10-like	LOC4332400	3
	OsLac12	putative laccase-11	LOC4339001	5
	OsLac13	laccase-13-like	LOC4327501	1
	OsLac14	laccase-13-like	LOC4339004	5
	OsLac15	laccase-13	LOC4339003	5
	OsLac16	laccase-14	LOC9272497	7
	OsLac17	laccase-15-like	LOC4348374	10
	OsLac18	putative laccase-16	LOC107277101	10
	OsLac19	putative laccase-17	LOC4349566	11
	OsLac20	laccase-18	LOC4350236	11
	OsLac21	laccase-19-like	LOC4351005	11
	OsLac22	laccase-20-like	LOC4351006	11
	OsLac23	laccase-21-like	LOC4351179	11
	OsLac24	laccase-22-like	LOC9269875	11
	OsLac25	laccase-23-like	LOC4351276	12
	OsLac26	laccase-24-like	LOC4351915	12
	OsLac27	laccase-25-like	LOC4351911	12
	OsLac28	laccase-25	LOC4351917	12
Arabidopsis thaliana	AtLac1	laccase 1	LAC1	1
	AtLac2	laccase 2	LAC2	2
	AtLac3	laccase 3	LAC3	3
	AtLac4	Laccase/Diphenol oxidase family protein （Lac4）	IRX12	2
	AtLac5	laccase 5	LAC5	2
	AtLac6	laccase 6	LAC6	2
	AtLac7	laccase 7	LAC7	3
	AtLac8	laccase 8	LAC8	5
	AtLac9	Laccase/Diphenol oxidase family protein (Lac9)	AT5G01050	5
	AtLac10	laccase 10	LAC10	5
	AtLac11	laccase 11	LAC11	5
	AtLac12	laccase 12	LAC12	5
	AtLac13	laccase 13	LAC13	5
	AtLac14	laccase 14	LAC14	5
	AtLac15	Laccase/Diphenol oxidase family protein （lac15）	TT10	5
	AtLac16	laccase 16	LAC16	5
	AtLac17	laccase 17	LAC17	2

## Sheet: Table S5
Table S5 The lignin content, activity of laccase and peroxidase of the tip and midsection of ears for six parental lines of the MPP
Parental lines	Sampling stage	Sampling tissue	Lignin contents (mg/g)	Activity of laccase	Activity of peroxidase
Ye107	V9	tip	0.646328	164.027	2120.81
		mid	0.759732	239.603	1409.68
	Tasseling	tip	1.3108	13.3154	8507.25
		mid	1.35209	2.35106	3325.71
	Silking	tip	1.77357	36.6849	5968.28
		mid	2.15059	7.27016	2983.72
YML226	V9	tip	1.01774	330.328	4700.04
		mid	1.09612	297.788	6803.22
	Tasseling	tip	3.07424	59.2583	6335.55
		mid	3.34874	65.9705	3448.36
	Silking	tip	3.36746	7.17933	13243.7
		mid	3.45737	28.375	7110.85
TML418	V9	tip	0.665304	369.529	13296
		mid	0.83	216.01	14440.9
	Tasseling	tip	2.47587	95.3379	15083.5
		mid	2.56	88.6128	21069.2
	Silking	tip	2.61184	55.939	12082
		mid	2.81	31.3551	15076.6
TRL02	V9	tip	0.815795	452.527	3970.61
		mid	0.87619	333.381	7734.3
	Tasseling	tip	1.82905	100.006	3536.5
		mid	2.00853	61.7661	6543.82
	Silking	tip	2.84973	86.4488	3431.77
		mid	2.98484	41.2272	6007.04
CML312	V9	tip	0.877322	255.513	15407.3
		mid	0.880882	248.96	3143.44
	Tasseling	tip	1.93847	59.1326	12169.6
		mid	2.02166	42.9384	2904.48
	Silking	tip	2.10368	22.6514	3897.26
		mid	2.26978	4.0554	5816.77
CML373	V9	tip	0.880882	340.559	3547.7
		mid	0.904293	323.865	7249.55
	Tasseling	tip	2.02166	99.5712	4889.2
		mid	2.48746	30.6578	4314.6
	Silking	tip	2.13536	79.1339	3829.03
		mid	2.56787	12.4228	7212.44
